# Supplementary material for: Mapping the resilience of chemosynthetic communities in hydrothermal vent fields
Source: Sci Rep. 2018 Jun 19;8:9364. doi: 10.1038/s41598-018-27596-7 (PMC6008444; doi:10.1038/s41598-018-27596-7)
Supplement: Supplementary file 2 — supplementary Table S1 [file 41598_2018_27596_MOESM2_ESM.xls]

## Sheet: Sheet1
Index	Region	Vent name	In degree	Self-recruitment 10-6larva/adults/year	Total between vents recruitment 10-6larva/adults/year	Mean revovery time (u=0) year	95%CI (u=0, random Ki)		95%CI (u=0, Ki=10000)		Mean revovery time (u=1) year	95%CI (u=1, random Ki)		95%CI (u=1, Ki=10000)		Mean revovery time (u=2) year	95%CI (u=2, random Ki)		95%CI (u=2, Ki=10000)		Mean revovery time (u=3) year	95%CI (u=3, random Ki)		95%CI (u=3, Ki=10000)
1	Okinawa	Iheya Ridge	6	2281	13033	5.9612	2.5	11.3	3.9	7.9	5.24565	2.4	10	3.6	6.8	4.90405	2.2	9.3	3.4	6.1	4.49815	2.1	8.4	3.2	5.5
2	Okinawa	Irabu Knoll	2	6708	14852	4.78155	2	9.2	2.9	7	4.4061	1.9	8.4	2.7	6.1	4.1452	1.9	7.6	2.7	5.7	3.77465	1.7	7.2	2.6	5
3	Okinawa	Izena Cauldron	6	8017	10736	5.7585	2.9	9.7	4.2	7.4	5.2219	2.6	8.9	3.8	6.6	4.7904	2.4	8.3	3.5	5.9	4.3779	2.2	7.5	3.3	5.3
4	Okinawa	Natsushima 84-1 Knoll	6	3973	15163	4.96875	2.1	9.7	3.3	6.7	4.5062	1.9	8.5	3	6	4.24	1.9	7.9	2.9	5.5	3.9611	1.8	7.4	2.7	5
5	Okinawa	North Knoll Iheya Ridge	6	1805	13233	6.01705	2.5	11.7	3.9	8	5.2929	2.4	10	3.6	6.9	4.85185	2.2	9.4	3.4	6.2	4.5338	2.1	8.5	3.2	5.6
6	Okinawa	SPOT Dai-Yon Yonaguni Knoll	3	4978	8260	7.86825	3.5	14.8	5.1	11.5	6.83155	3.1	12.4	4.5	9.4	6.06945	2.8	11.2	4.1	8.1	5.4692	2.6	9.8	3.7	7
7	Okinawa	SPOT Hatoma Knoll	3	8600	13045	4.98475	2.3	9.3	3.2	7.3	4.5688	2	8.2	3	6.4	4.22415	1.9	7.7	2.9	5.8	3.9711	1.9	7.1	2.7	5.2
8	Izu-Bonin	Mokuyo Seamount	3	794	1193	54.2127	22.5	99.1	33.6	75.5	46.9477	20.9	87.1	30.8	65.5	44.5105	20.1	81.3	29.5	58.3	39.6048	18.2	72	27	51.9
9	Izu-Bonin	Myojin Knoll	1	443	192	224.944	107.4	372.5	145	305.4	137.957	64	238.2	89.8	192.7	103.439	49	181.6	69.5	143.2	82.3762	38	146.4	56.9	109
10	Izu-Bonin	Suiyo Seamount	3	671	1082	59.6929	26	109.9	38.2	85.2	52.6167	23.4	97.2	34.5	71	47.9008	21.7	86	32.1	62.6	42.4196	19.6	76.4	30.1	56.2
11	Izu-Bonin	Sumisu Rift	2	172	328	214.87	74.8	438.3	113.8	331.4	136.299	54.2	274.5	80.7	206.4	102.979	43.5	204.3	64.2	144.7	83.2343	35.5	158.8	54.1	111.3
12	Mariana	13 N Ridge Site	7	1009	6528	11.9963	5.4	21.9	8.3	14.6	11.762	5.4	21.5	8.3	14.3	11.493	5.4	21.7	8.4	14.2	11.7179	5.3	20.8	8.4	13.7
13	Mariana	Alice Springs Field	6	876	1971	34.8639	15.3	65.2	22.8	47.8	31.8652	14.3	58.4	21.2	42.6	29.6502	13.5	54.3	20.6	38.6	27.4811	12.5	50.1	19.5	34.9
14	Mariana	Forecast	7	1516	7829	9.7091	4.4	17.8	7.1	11.9	9.6645	4.4	17.5	7	11.8	9.65665	4.4	17.7	7	11.8	9.5886	4.4	17.4	7	11.4
15	Mariana	Fukujin volcano	5	545	2110	35.1455	15.5	66	23.5	45.9	32.2611	14.2	60.8	22	41.2	30.0312	13.7	55	20.7	37.6	27.8487	12.9	50.3	19.9	34.7
16	Mariana	Kasuga 3 Seamount	7	503	2258	33.5875	14.9	63.1	22.4	43.2	30.0894	13.3	55	21.2	38.1	28.2353	13.4	52.9	20.5	34.9	27.0695	12.1	50.2	19.4	32.4
17	Mariana	Mariana Mounds	9	836	2256	31.5012	13.6	56.9	21	41.2	28.4312	12.8	51.6	19.7	37.5	27.367	12.6	50.8	18.7	34.9	25.6167	11.7	47.4	18.1	31.6
18	Mariana	Mariana Trough plume 2	7	886	5075	15.0165	6.9	27	10.6	19.1	14.4967	6.6	26.9	10.5	18.2	14.2221	6.7	26.4	10.4	17.7	14.3075	6.6	26	10.3	17.1
19	Mariana	Mariana Trough unnamed	7	806	1894	36.5455	15.5	69.5	23	52.2	33.5919	14.7	63.8	21.6	45.5	30.9453	13.7	56.4	20.6	41.6	28.7286	12.6	53.4	19.9	36.9
20	Mariana	Northwest Eifuku	7	505	2065	35.7514	16.1	66.1	24.8	46.9	32.6182	14.6	60.8	22.8	40.5	30.2416	13.5	55.8	21.7	37.7	27.9513	12.9	50.9	20.6	34.2
21	Mariana	Pika	7	842	6175	12.5623	5.6	23.4	8.9	15.9	12.4284	5.7	23.3	8.8	15.3	12.43	5.7	22.4	8.9	14.9	12.2525	5.6	22.6	8.9	14.8
22	Mariana	Seamount X	7	1226	8308	9.2047	4.2	16.9	6.7	11.4	9.09335	4.1	16.6	6.7	11.3	9.33885	4.3	16.8	6.8	11.4	9.14965	4.2	16.6	6.8	11.3
23	Mariana	Snail	7	858	6002	12.8477	5.9	23.8	9.1	16.2	12.6495	5.7	23.4	9.1	15.7	12.6167	5.9	23.8	9	15.2	12.5171	5.7	22.5	9.1	15
24	Mariana	SW Syoyo	4	818	1619	41.0055	18.7	74.3	27.4	55.8	36.8842	16.7	67.4	25.4	48.1	34.1912	15.8	60.3	23.9	43.8	30.6061	14.1	55.9	22	39.5
25	Mariana	TOTO Caldera	7	879	5203	14.5552	6.7	26.9	10.5	18.5	14.2085	6.5	26.3	10.4	17.7	14.0831	6.5	25.8	10.4	17.5	14.0352	6.3	25.3	10.2	16.6
26	Mariana	West Rota volcano	7	1820	10468	7.3362	3.4	13.3	5.3	9.1	7.4335	3.4	13.3	5.2	9.1	7.46865	3.4	13.9	5.3	9.1	7.45245	3.5	13.4	5.4	8.9
27	Mariana	W Syoyo	4	988	1582	40.0984	17.7	73	26.9	55.1	36.701	16.3	66.5	24.5	47.8	33.583	15.9	60.9	23.2	43.2	30.6933	14.3	54.8	21.7	39.1
28	Manus-Woodlark	DESMOS Cauldron	6	3679	14732	5.0685	2.3	9.4	3.6	6.5	5.0736	2.3	9.1	3.5	6.3	5.0759	2.3	9	3.6	6.4	5.04035	2.3	9	3.6	6.2
29	Manus-Woodlark	Edison Seamount	3	839	1737	39.2375	17.2	76	24.3	56.5	30.6324	13.8	58	20.1	42.3	26.2143	11.3	49.6	17.6	34.9	22.9052	10.1	43.3	15.5	29.2
30	Manus-Woodlark	Franklin Seamount	2	1420	257	104.999	62.6	148.1	79.9	130.3	57.0875	28.3	93.9	38.8	76.7	41.2796	19.7	71.5	28.1	55.2	32.1883	15.9	56.1	22.4	43.3
31	Manus-Woodlark	New World Seamount	2	712	552	97.6875	43.1	169.1	61.5	137.3	56.9757	24.6	105.5	35.9	82	41.7032	18.3	76.4	27.1	57.1	33.2327	14.2	62.2	22	43.9
32	Manus-Woodlark	PACMANUS field	6	3598	16019	4.6598	2.2	8.6	3.3	6	4.68475	2.2	8.4	3.3	5.9	4.6936	2.2	8.5	3.4	5.9	4.6511	2.2	8.4	3.4	5.7
33	Manus-Woodlark	Solwara 11	2	7189	8228	7.7463	3	14.6	4.3	11.2	7.29295	3	13.7	4.3	10.6	7.2918	3.2	13.7	4.4	10.2	7.0562	2.9	12.9	4.3	9.8
34	Manus-Woodlark	Solwara 13	6	3646	15157	4.91215	2.3	9.1	3.5	6.3	4.95345	2.2	9.3	3.5	6.2	4.9467	2.3	9	3.5	6.1	4.97105	2.3	8.9	3.5	6.1
35	Manus-Woodlark	Solwara 16	9	3652	16707	4.54095	2.1	8.4	3.2	5.8	4.48575	2.1	8.2	3.2	5.6	4.5565	2.1	8.4	3.2	5.6	4.4528	2.1	8.4	3.3	5.7
36	Manus-Woodlark	Solwara 18	1	8192	6978	8.23945	3.4	14.5	4.8	11.8	7.9252	3.4	14.2	4.8	11.2	7.67445	3.3	13.7	4.8	10.8	7.4317	3.3	13.4	4.8	10.3
37	Manus-Woodlark	Solwara 19	7	2101	4196	15.7541	7.7	27.8	11.3	20.5	14.7204	6.9	26	10.4	18.6	13.504	6.5	23.1	10	17	12.8509	6.1	22.9	9.5	15.3
38	Manus-Woodlark	SuSu Knolls	6	3415	13701	5.45265	2.5	10.2	3.7	7.3	5.3578	2.5	10	3.7	6.9	5.4599	2.5	10	3.8	6.9	5.34315	2.4	9.7	3.7	6.7
39	Manus-Woodlark	Vienna Woods	7	7594	15495	4.3811	2.1	7.7	3.1	5.6	4.34725	2.1	7.6	3.1	5.5	4.4404	2.1	7.7	3.2	5.5	4.3908	2.2	7.7	3.2	5.5
40	Manus-Woodlark	Vienna Woods Hydrothermal Field 4	7	3997	17119	4.39375	2	8.1	3.1	5.6	4.41385	2	8.1	3	5.7	4.4722	2	8	3.1	5.6	4.4638	2	8.2	3.1	5.5
41	Manus-Woodlark	Woodlark Basin Segment 3B	2	1075	1146	53.5277	21.6	98.8	30	77.9	37.9894	16.3	71.8	23.2	55.7	30.8239	13.4	58.6	20.4	43.5	25.7076	11.4	46.8	17.1	35
42	Manus-Woodlark	Woodlark Basin Segment 5B	1	1418	918	56.0399	24.5	97.2	34.1	78.8	39.2032	18	70	25.2	56	31.6434	14.3	56.9	21.1	43.2	26.5218	12.4	47.2	18	35
43	Solomon	San Cristobal arc Target M	3	1275	2149	30.1003	12.9	56.2	19.5	42.8	26.3333	11.9	48.9	17.5	36.1	24.1866	11.1	44.5	16.1	31.6	21.8491	9.9	39.5	14.6	27.7
44	Solomon	San Cristobal arc Target N	3	1379	1876	33.312	15.4	60	21.9	45.3	28.2655	12.9	49.7	19.1	38.5	25.3688	11.8	46	17.8	32.8	22.5264	10.7	40.4	16.3	29
45	Solomon	seamount Tikopia area	1	965	797	70.5033	28.3	127	41.4	101.4	50.3983	22.3	90.3	31.6	71.9	39.756	17.9	72.5	26.7	55.5	33.3582	15.5	60.2	23	44.5
46	Solomon	Starfish Seamount	1	815	1018	62.7668	24.6	118.6	34.8	93.4	46.3301	20.1	90.9	28.2	69.1	37.6353	16.4	71.1	24.3	53.1	32.1935	14.4	60.7	21.1	43
47	Kermadec	Brothers volcano	6	1038	3651	20.2433	9.1	38	13.5	26.7	17.1196	7.8	31.8	12.1	22.6	15.9804	7.4	29.5	11.2	20.1	14.3352	6.7	26.3	10.4	17.7
48	Kermadec	Haungaroa	6	2319	7068	10.2554	4.6	19.2	6.8	13.8	9.65195	4.4	18	6.6	12.6	9.1225	4.1	16.9	6.4	11.8	8.8205	4.1	15.8	6.2	11.1
49	Kermadec	Havre	3	2510	6802	10.5551	4.6	20.2	6.8	15.2	9.8769	4.4	19	6.5	13.7	9.4357	4.2	17.3	6.4	12.8	9.13435	4.1	16.8	6.1	11.8
50	Kermadec	Healy volcano	6	942	3604	20.4011	9.1	38.1	13.9	27.3	17.9121	8	34	12.4	23.3	16.0609	7.3	30.7	11.5	20.6	14.7272	6.7	26.8	10.4	18.3
51	Kermadec	Kibblewhite	5	1051	3946	18.6811	8.3	35.1	12.5	24.8	16.3652	7.5	30.7	11.4	21.6	15.1169	7	28.4	10.7	19	13.9803	6.3	25.4	9.9	17
52	Kermadec	Rumble II volcanic center Rumble II West	4	1296	3024	23.006	10.7	41.7	15.8	30.8	19.519	9	35.2	13.8	25.5	17.5026	8	31.4	12.5	22	15.467	7.2	28.2	11.3	19.4
53	Kermadec	Sonne	6	1389	4256	17.0008	7.7	31.2	11.4	22.7	15.3342	6.9	28.4	10.5	19.8	14.1128	6.4	25.9	9.9	17.6	12.7861	6	23.8	9.2	15.8
54	Kermadec	Wright volcanic center	5	3059	7474	9.3138	4.2	17.3	6.1	12.9	8.9213	4.1	16.8	6.1	12.2	8.66625	3.9	15.9	5.9	11.4	8.2236	3.8	15	5.8	10.7
55	NewHebrides-NorthFiji-LauTonga	ABE	38	2716	73994	1.1484	0.6	2	1	1.2	1.1831	0.6	2.1	1	1.2	1.2199	0.6	2.1	1	1.3	1.23925	0.6	2.2	1	1.3
56	NewHebrides-NorthFiji-LauTonga	CDE	38	2644	74449	1.1442	0.6	2	0.9	1.2	1.16815	0.6	2	1	1.2	1.20605	0.6	2.1	1	1.3	1.2496	0.6	2.2	1	1.3
57	NewHebrides-NorthFiji-LauTonga	C-ELSC plume 13	39	2204	66432	1.2707	0.6	2.3	1	1.4	1.2984	0.7	2.3	1.1	1.4	1.35135	0.7	2.4	1.1	1.4	1.37355	0.7	2.4	1.1	1.5
58	NewHebrides-NorthFiji-LauTonga	C-ELSC plume 14	39	2076	66943	1.27955	0.6	2.2	1	1.4	1.28905	0.6	2.3	1.1	1.4	1.32775	0.7	2.3	1.1	1.4	1.3515	0.7	2.4	1.1	1.5
59	NewHebrides-NorthFiji-LauTonga	C-ELSC plume 15	38	2129	67604	1.26275	0.6	2.2	1	1.3	1.27345	0.6	2.2	1.1	1.4	1.32525	0.7	2.3	1.1	1.4	1.355	0.7	2.4	1.1	1.4
60	NewHebrides-NorthFiji-LauTonga	C-ELSC plume 17	38	2451	70959	1.1995	0.6	2.1	1	1.3	1.23575	0.6	2.1	1	1.3	1.27505	0.6	2.2	1	1.3	1.27545	0.7	2.2	1.1	1.4
61	NewHebrides-NorthFiji-LauTonga	C-ELSC plume 18	38	2498	71550	1.22425	0.6	2.1	1	1.3	1.2059	0.6	2.1	1	1.3	1.25865	0.6	2.2	1	1.3	1.2553	0.6	2.2	1.1	1.4
62	NewHebrides-NorthFiji-LauTonga	C-ELSC plume 19	38	2635	72159	1.1764	0.6	2	1	1.2	1.1847	0.6	2.1	1	1.3	1.2558	0.6	2.2	1	1.3	1.2778	0.6	2.2	1	1.3
63	NewHebrides-NorthFiji-LauTonga	C-ELSC unnamed	38	2517	70211	1.20775	0.6	2.1	1	1.3	1.22045	0.6	2.2	1	1.3	1.279	0.6	2.2	1.1	1.4	1.2982	0.7	2.3	1.1	1.4
64	NewHebrides-NorthFiji-LauTonga	Central Spreading Ridge Station 19 S	9	918	3277	21.6369	10.1	39.8	15.5	28.5	20.3391	9.4	37.7	14.5	25.7	19.0716	9	35	13.8	23.6	17.7353	8.3	32.8	13	21.8
65	NewHebrides-NorthFiji-LauTonga	CLSC A3	60	1163	34393	2.388	1.2	4.3	2	2.5	2.4421	1.2	4.3	2	2.6	2.52205	1.2	4.4	2.1	2.6	2.54625	1.2	4.5	2.1	2.7
66	NewHebrides-NorthFiji-LauTonga	CLSC CL_7	61	1094	27401	2.99075	1.5	5.3	2.5	3.2	3.02405	1.5	5.4	2.5	3.2	3.10755	1.5	5.5	2.6	3.2	3.1779	1.5	5.6	2.6	3.3
67	NewHebrides-NorthFiji-LauTonga	CLSC CL_8	61	1043	26382	3.07905	1.5	5.5	2.5	3.3	3.12845	1.5	5.6	2.5	3.3	3.23255	1.6	5.7	2.6	3.4	3.28795	1.6	5.8	2.7	3.4
68	NewHebrides-NorthFiji-LauTonga	CLSC northern plumes on CL6	61	1073	26997	3.00835	1.5	5.4	2.5	3.2	3.0415	1.5	5.5	2.5	3.2	3.10885	1.5	5.5	2.6	3.3	3.2024	1.5	5.7	2.6	3.3
69	NewHebrides-NorthFiji-LauTonga	CLSC plumes on CL1	60	1104	24513	3.3065	1.6	5.9	2.7	3.5	3.41295	1.6	6.1	2.7	3.5	3.4614	1.6	6.1	2.8	3.6	3.46145	1.7	6.2	2.8	3.7
70	NewHebrides-NorthFiji-LauTonga	CLSC southern plumes on CL6	60	1193	32180	2.5547	1.2	4.6	2.1	2.7	2.5882	1.3	4.6	2.1	2.7	2.6395	1.3	4.7	2.2	2.8	2.695	1.3	4.7	2.2	2.8
71	NewHebrides-NorthFiji-LauTonga	Dugong submarine volcano	20	1797	28224	2.8743	1.4	5.2	2.2	3.2	2.9456	1.4	5.3	2.2	3.3	2.99615	1.4	5.4	2.3	3.4	3.04795	1.4	5.5	2.4	3.4
72	NewHebrides-NorthFiji-LauTonga	East Mata submarine volcano	14	1307	14306	5.53395	2.5	10	4.2	6.4	5.5083	2.6	10	4.2	6.4	5.5294	2.6	10.2	4.3	6.4	5.58275	2.6	9.9	4.2	6.4
73	NewHebrides-NorthFiji-LauTonga	ELSC3	38	2395	68720	1.2363	0.6	2.2	1	1.3	1.27825	0.6	2.2	1	1.3	1.3156	0.7	2.3	1.1	1.4	1.3276	0.7	2.3	1.1	1.4
74	NewHebrides-NorthFiji-LauTonga	Extensional Relay Zone A	5	1813	2752	22.7343	10.6	40.4	15.9	30.7	21.036	10.2	37	14.5	27.2	19.8816	9.4	34.4	14	25	18.0786	8.6	31.7	13.1	22.6
75	NewHebrides-NorthFiji-LauTonga	FRSC Central	23	2131	23566	3.3614	1.6	6	2.6	3.7	3.42485	1.6	6.1	2.7	3.8	3.4923	1.7	6.3	2.7	3.9	3.5806	1.7	6.4	2.8	3.9
76	NewHebrides-NorthFiji-LauTonga	FRSC RC 129 and CTD 24 plume sites	20	1543	19918	3.96885	1.9	7.2	3.1	4.5	4.0459	1.9	7.3	3.2	4.5	4.10575	2	7.3	3.2	4.6	4.1458	2	7.5	3.3	4.6
77	NewHebrides-NorthFiji-LauTonga	FRSC South Central	23	2080	22447	3.5613	1.7	6.3	2.8	4	3.60645	1.7	6.4	2.8	4	3.69035	1.8	6.6	2.9	4.1	3.6562	1.8	6.6	2.9	4
78	NewHebrides-NorthFiji-LauTonga	Hine Hina	30	2151	39405	2.1068	1	3.7	1.7	2.3	2.1022	1	3.8	1.7	2.3	2.1801	1.1	3.8	1.8	2.4	2.22555	1.1	4	1.8	2.4
79	NewHebrides-NorthFiji-LauTonga	Kilo Moana	43	2719	69814	1.21435	0.6	2.1	1	1.3	1.2424	0.6	2.2	1	1.3	1.28705	0.6	2.3	1.1	1.3	1.2886	0.6	2.3	1.1	1.4
80	NewHebrides-NorthFiji-LauTonga	Kings Triple Junction	19	1715	27739	2.9579	1.4	5.4	2.3	3.3	2.9829	1.4	5.4	2.3	3.4	3.07465	1.5	5.5	2.4	3.4	3.06665	1.5	5.5	2.4	3.4
81	NewHebrides-NorthFiji-LauTonga	Kulo Lasi	22	2254	8831	8.21245	3.8	15.1	5.9	10.5	8.15745	3.9	14.7	6	10.2	8.10685	3.8	14.7	5.9	10.2	7.98785	3.7	14.6	5.9	9.7
82	NewHebrides-NorthFiji-LauTonga	Lobster	22	1495	30783	2.67145	1.3	4.7	2.1	3	2.7483	1.3	4.9	2.1	3	2.75995	1.3	5.1	2.2	3.1	2.84195	1.4	5.1	2.2	3.1
83	NewHebrides-NorthFiji-LauTonga	Maka	17	2890	29943	2.65745	1.3	4.8	2.1	3.1	2.70055	1.3	4.8	2.1	3.1	2.7665	1.3	4.9	2.2	3.1	2.8461	1.4	5.1	2.2	3.2
84	NewHebrides-NorthFiji-LauTonga	Mariner	36	2242	44974	1.84095	0.9	3.3	1.5	2	1.90845	0.9	3.3	1.5	2	1.905	1	3.4	1.6	2.1	1.98155	1	3.5	1.6	2.1
85	NewHebrides-NorthFiji-LauTonga	Mata Fa	14	1299	15906	5.0215	2.4	9	3.8	5.8	5.04425	2.4	8.8	3.8	5.8	5.02585	2.4	9.1	3.9	5.8	5.07365	2.4	9.1	3.9	5.8
86	NewHebrides-NorthFiji-LauTonga	Mata Fitu	15	977	15177	5.2498	2.4	9.7	4	6.1	5.24665	2.5	9.6	4	6.1	5.4023	2.5	9.7	4.1	6.1	5.2787	2.5	9.7	4.1	6
87	NewHebrides-NorthFiji-LauTonga	Mata Ono	15	1036	15409	5.18355	2.5	9.6	3.9	6	5.1817	2.4	9.2	4	5.9	5.3424	2.5	9.7	4.1	6	5.1835	2.5	9.5	4.1	6
88	NewHebrides-NorthFiji-LauTonga	Mata Taha	14	1501	15780	4.983	2.4	8.9	3.8	5.8	5.0176	2.4	9	3.8	5.8	5.1463	2.4	9.3	3.9	5.9	5.12115	2.5	9.2	3.9	5.9
89	NewHebrides-NorthFiji-LauTonga	Mata Tolu	14	1536	15835	4.96525	2.3	9.2	3.8	5.7	4.95065	2.3	9.1	3.8	5.8	5.07655	2.4	9.3	3.9	5.7	5.18195	2.4	9.2	3.9	5.8
90	NewHebrides-NorthFiji-LauTonga	Mata Ua	14	1421	15688	4.9976	2.4	9.2	3.9	5.8	5.03285	2.4	9.1	3.9	5.8	5.1593	2.4	9.3	3.9	5.9	5.10235	2.4	9.4	3.9	5.9
91	NewHebrides-NorthFiji-LauTonga	Misiteli	30	2208	40221	2.07275	1	3.6	1.6	2.2	2.0847	1	3.7	1.7	2.3	2.15835	1	3.8	1.7	2.3	2.151	1.1	3.9	1.8	2.3
92	NewHebrides-NorthFiji-LauTonga	Momoko	30	1997	37939	2.15285	1	3.8	1.7	2.4	2.2287	1.1	3.9	1.7	2.4	2.25845	1.1	4.1	1.8	2.5	2.308	1.1	4	1.8	2.5
93	NewHebrides-NorthFiji-LauTonga	Mussel Valley	9	829	3631	20.4902	9.2	37.9	14.2	26.1	19.0732	8.6	34.8	13.4	23.6	17.9059	8.2	32.4	13	21.6	17.0946	7.8	31.4	12.1	20.6
94	NewHebrides-NorthFiji-LauTonga	N-ELSC plume 22	39	3050	73547	1.1622	0.6	2	1	1.2	1.2001	0.6	2.1	1	1.2	1.2284	0.6	2.1	1	1.3	1.2434	0.6	2.2	1	1.3
95	NewHebrides-NorthFiji-LauTonga	N-ELSC plume 25	43	2685	65164	1.2896	0.7	2.3	1.1	1.4	1.3273	0.7	2.3	1.1	1.4	1.35695	0.7	2.4	1.1	1.4	1.4129	0.7	2.5	1.1	1.5
96	NewHebrides-NorthFiji-LauTonga	N-ELSC plume 26	44	2633	63040	1.34235	0.7	2.3	1.1	1.4	1.3717	0.7	2.4	1.1	1.4	1.41335	0.7	2.4	1.2	1.5	1.4383	0.7	2.5	1.2	1.5
97	NewHebrides-NorthFiji-LauTonga	N-ELSC plume 27	45	2680	61372	1.35725	0.7	2.4	1.1	1.5	1.39805	0.7	2.4	1.2	1.5	1.4524	0.7	2.6	1.2	1.5	1.47025	0.7	2.6	1.2	1.6
98	NewHebrides-NorthFiji-LauTonga	N-ELSC plume 28	46	2729	58620	1.41265	0.7	2.5	1.2	1.5	1.44155	0.7	2.6	1.2	1.5	1.52195	0.7	2.7	1.2	1.6	1.5518	0.8	2.7	1.3	1.6
99	NewHebrides-NorthFiji-LauTonga	N-ELSC plume 29	47	2742	57130	1.45795	0.7	2.6	1.2	1.6	1.49785	0.8	2.6	1.2	1.6	1.5484	0.8	2.7	1.3	1.6	1.58815	0.8	2.8	1.3	1.7
100	NewHebrides-NorthFiji-LauTonga	Nifonea Ridge	3	4093	2843	18.2766	8.3	31.5	11.6	25.2	16.8267	7.9	29	11.2	23	15.95	7.6	27.3	10.8	21.3	15.2353	7.2	25.5	10.4	19.9
101	NewHebrides-NorthFiji-LauTonga	northern caldera NWLSC	33	1541	16740	4.5997	2.3	8.2	3.8	5.1	4.6759	2.3	8.4	3.8	5.1	4.8812	2.3	8.5	3.8	5.2	4.7492	2.3	8.6	3.8	5.2
102	NewHebrides-NorthFiji-LauTonga	Peggy Ridge	40	1110	18891	4.29265	2	7.6	3.4	4.7	4.2685	2	7.7	3.4	4.7	4.38275	2.1	7.8	3.5	4.7	4.4022	2.1	7.9	3.5	4.7
103	NewHebrides-NorthFiji-LauTonga	Rakahore volcanic center	2	1392	309	97.1644	57.9	140	74.4	122.5	62.5172	32.9	98.7	44.9	82.3	47.9739	24.7	78.8	34.4	62.8	39.7497	19.9	68.3	28.7	50.8
104	NewHebrides-NorthFiji-LauTonga	Si'iSi'i	35	2405	42350	1.89855	1	3.4	1.6	2.1	1.9908	1	3.5	1.6	2.1	2.01535	1	3.5	1.6	2.2	2.1083	1	3.7	1.7	2.2
105	NewHebrides-NorthFiji-LauTonga	Sonne 99	6	1244	4434	16.5043	7.3	30.4	11.3	21.3	15.6253	7	29.5	10.8	20	14.8198	6.8	27.6	10.5	19.2	14.2034	6.5	26	10.2	17.7
106	NewHebrides-NorthFiji-LauTonga	Station 58 N160 Axis	6	1382	3184	21.5492	9.8	38.5	15.1	28.2	19.8126	9.4	34.4	13.9	25	18.5111	8.7	33.1	13.5	23.1	17.4237	8.2	30.6	12.9	21.6
107	NewHebrides-NorthFiji-LauTonga	Tahi Moana 2	36	2343	53390	1.55055	0.8	2.8	1.3	1.7	1.6067	0.8	2.8	1.3	1.7	1.66305	0.8	2.9	1.3	1.8	1.6589	0.8	3	1.4	1.8
108	NewHebrides-NorthFiji-LauTonga	Tahi Moana 7	17	2108	29079	2.78285	1.3	5.1	2.1	3.1	2.78475	1.3	5	2.2	3.3	2.96365	1.4	5.3	2.2	3.3	2.94925	1.4	5.3	2.3	3.3
109	NewHebrides-NorthFiji-LauTonga	TELVE	36	2190	45392	1.7986	0.9	3.2	1.5	2	1.87455	0.9	3.3	1.5	2	1.8947	0.9	3.4	1.6	2.1	1.94605	1	3.4	1.6	2.1
110	NewHebrides-NorthFiji-LauTonga	Temakons	1	3104	4139	15.7614	6	30.3	8.7	23.6	15.0469	5.7	28.3	8.5	21.6	14.2425	5.8	27.1	8.5	20.4	13.4064	5.6	25	8.2	19
111	NewHebrides-NorthFiji-LauTonga	Tonga Arc Volcano 15	20	3536	15737	4.7228	2.3	8.4	3.6	5.5	4.73905	2.3	8.2	3.6	5.5	4.8789	2.4	8.6	3.7	5.6	4.82305	2.4	8.6	3.7	5.6
112	NewHebrides-NorthFiji-LauTonga	Tonga Arc Volcano 16	19	3090	14443	5.1843	2.4	9.3	3.9	6.2	5.1384	2.4	9.4	3.9	6.2	5.24935	2.6	9.2	4	6.1	5.2105	2.5	9.3	4	6.2
113	NewHebrides-NorthFiji-LauTonga	Tonga Arc Volcano 18	14	2022	8030	9.1695	4.3	16.6	6.6	11.3	9.02235	4.2	16.5	6.5	11	8.91015	4.2	16.2	6.5	10.9	8.6777	4.1	15.4	6.4	10.4
114	NewHebrides-NorthFiji-LauTonga	Tonga Arc Volcano C	33	4289	77769	1.1001	0.6	1.9	0.9	1.2	1.114	0.6	1.9	0.9	1.2	1.15595	0.6	2	0.9	1.2	1.17595	0.6	2.1	1	1.3
115	NewHebrides-NorthFiji-LauTonga	Tonga Arc Volcano P	14	1497	13698	5.69375	2.6	10.3	4.4	6.8	5.5821	2.7	10.4	4.3	6.7	5.7791	2.7	10.6	4.4	6.7	5.69155	2.7	10.4	4.4	6.6
116	NewHebrides-NorthFiji-LauTonga	Tow Cam	41	3079	73510	1.1567	0.6	2	1	1.2	1.1695	0.6	2	1	1.2	1.2074	0.6	2.1	1	1.3	1.25035	0.6	2.2	1	1.3
117	NewHebrides-NorthFiji-LauTonga	Tu'i Malila	36	2138	50529	1.64725	0.8	2.9	1.3	1.8	1.6725	0.8	2.9	1.4	1.8	1.7768	0.9	3.1	1.4	1.9	1.78155	0.9	3.1	1.4	1.9
118	NewHebrides-NorthFiji-LauTonga	Vai Lili	35	2332	43661	1.88535	0.9	3.3	1.5	2.1	1.9403	0.9	3.4	1.5	2.1	1.9959	1	3.5	1.6	2.1	1.99025	1	3.6	1.6	2.2
119	NewHebrides-NorthFiji-LauTonga	VFR ELSC7	30	1507	34627	2.4249	1.2	4.3	1.9	2.6	2.37115	1.1	4.4	1.9	2.7	2.46665	1.2	4.4	2	2.7	2.5501	1.2	4.6	2	2.8
120	NewHebrides-NorthFiji-LauTonga	VFR plume 12	36	2546	59677	1.4129	0.7	2.5	1.2	1.5	1.4441	0.7	2.5	1.2	1.5	1.5004	0.8	2.6	1.2	1.6	1.50785	0.8	2.7	1.2	1.6
121	NewHebrides-NorthFiji-LauTonga	VFR plume 3	30	2313	40668	1.9998	1	3.6	1.6	2.2	2.0472	1	3.7	1.7	2.2	2.10515	1	3.7	1.7	2.3	2.18695	1	3.9	1.7	2.3
122	NewHebrides-NorthFiji-LauTonga	VFR plume 4	30	2308	41277	1.99405	1	3.5	1.6	2.2	2.01955	1	3.6	1.6	2.2	2.0985	1	3.7	1.7	2.3	2.11765	1	3.7	1.7	2.3
123	NewHebrides-NorthFiji-LauTonga	VFR unnamed	30	2286	39178	2.0627	1	3.7	1.7	2.3	2.12455	1	3.7	1.7	2.3	2.1877	1.1	3.9	1.8	2.4	2.1994	1.1	3.9	1.8	2.4
124	NewHebrides-NorthFiji-LauTonga	Volcano O	15	2665	26585	2.97735	1.4	5.3	2.3	3.4	3.0264	1.4	5.4	2.3	3.4	3.1007	1.5	5.6	2.4	3.6	3.1289	1.5	5.6	2.4	3.6
125	NewHebrides-NorthFiji-LauTonga	West Fiji Ridge	4	1447	3471	19.8109	8.8	37.2	13.3	27.4	18.5595	8.2	34	12.6	25	17.6358	7.9	31.8	12.1	23	16.5453	7.6	30.2	11.6	21.1
126	NewHebrides-NorthFiji-LauTonga	West Mata submarine volcano	14	1538	15479	5.03695	2.4	9	3.9	5.9	5.1011	2.4	9.2	3.9	5.8	5.12825	2.4	9.4	4	5.9	5.2686	2.5	9.3	4	5.8
127	NewHebrides-NorthFiji-LauTonga	White Church	36	2362	52385	1.5828	0.8	2.8	1.3	1.7	1.6232	0.8	2.9	1.3	1.7	1.6698	0.8	2.9	1.4	1.8	1.72405	0.9	3	1.4	1.8
128	NewHebrides-NorthFiji-LauTonga	White Lady	6	1251	4455	16.3738	7.3	30.4	11.3	21.6	15.1693	7	28	10.8	19.8	14.7034	6.8	27.3	10.5	18.8	14.0639	6.6	25.6	10.1	17.4
