# Supplementary material for: Mapping the resilience of chemosynthetic communities in hydrothermal vent fields
Source: Sci Rep. 2018 Jun 19;8:9364. doi: 10.1038/s41598-018-27596-7 (PMC6008444; doi:10.1038/s41598-018-27596-7)
Supplement: Supplementary file 3 — supplementary Table S5 [file 41598_2018_27596_MOESM3_ESM.xls]

## Sheet: Sheet1
	Okinawa;Iheya Ridge	Okinawa;Irabu Knoll	Okinawa;Izena Cauldron	Okinawa;Natsushima 84-1 Knoll	Okinawa;North Knoll Iheya Ridge	Okinawa;SPOT Dai-Yon Yonaguni Knoll	Okinawa;SPOT Hatoma Knoll	Izu-Bonin;Mokuyo Seamount	Izu-Bonin;Myojin Knoll	Izu-Bonin;Suiyo Seamount	Izu-Bonin;Sumisu Rift	Mariana;13 N Ridge Site	Mariana;Alice Springs Field	Mariana;Forecast	Mariana;Fukujin volcano	Mariana;Kasuga 3 Seamount	Mariana;Mariana Mounds	Mariana;Mariana Trough plume 2	Mariana;Mariana Trough unnamed	Mariana;Northwest Eifuku	Mariana;Pika	Mariana;Seamount X	Mariana;Snail	Mariana;SW Syoyo	Mariana;TOTO Caldera	Mariana;W Syoyo	Manus-Woodlark;DESMOS Cauldron	Manus-Woodlark;Edison Seamount	Manus-Woodlark;Franklin Seamount	Manus-Woodlark;New World Seamount	Manus-Woodlark;PACMANUS field	Manus-Woodlark;Solwara 11	Manus-Woodlark;Solwara 13	Manus-Woodlark;Solwara 16	Manus-Woodlark;Solwara 18	Manus-Woodlark;Solwara 19	Manus-Woodlark;SuSu Knolls	Manus-Woodlark;Vienna Woods	Manus-Woodlark;Vienna Woods Hydrothermal Field 4	Manus-Woodlark;Woodlark Basin Segment 5B	Solomon;San Cristobal arc Target M	Solomon;San Cristobal arc Target N	Solomon;seamount Tikopia area	Solomon;Starfish Seamount	Kermadec;Brothers volcano	Kermadec;Haungaroa	Kermadec;Havre	Kermadec;Healy volcano	Kermadec;Kibblewhite
Okinawa;Iheya Ridge	0.002281	0	0.003016	0.003174	0.003676	0	0	0	0	0	0	0	0	0	0	0	0	0	0	0	0	0	0	0	0	0	0	0	0	0	0	0	0	0	0	0	0	0	0	0	0	0	0	0	0	0	0	0	0
Okinawa;Irabu Knoll	0.00234	0.006708	0.001548	0.001994	0.001555	0.004336	0.0061	0	0	0	0	0	0	0	0	0	0	0	0	0	0	0	0	0	0	0	0	0	0	0	0	0	0	0	0	0	0	0	0	0	0	0	0	0	0	0	0	0	0
Okinawa;Izena Cauldron	0.005349	0	0.008017	0.007631	0.004608	0	0	0	0	0	0	0	0	0	0	0	0	0	0	0	0	0	0	0	0	0	0	0	0	0	0	0	0	0	0	0	0	0	0	0	0	0	0	0	0	0	0	0	0
Okinawa;Natsushima 84-1 Knoll	0.002376	0	0.003775	0.003973	0.002347	0	0	0	0	0	0	0	0	0	0	0	0	0	0	0	0	0	0	0	0	0	0	0	0	0	0	0	0	0	0	0	0	0	0	0	0	0	0	0	0	0	0	0	0
Okinawa;North Knoll Iheya Ridge	0.001407	0	0.001366	0.001512	0.001805	0.00021	0.000131	0	0	0	0	0	0	0	0	0	0	0	0	0	0	0	0	0	0	0	0	0	0	0	0	0	0	0	0	0	0	0	0	0	0	0	0	0	0	0	0	0	0
Okinawa;SPOT Dai-Yon Yonaguni Knoll	0.000567	0.006281	0.000275	0.000345	0.000479	0.004978	0.006814	0	0	0	0	0	0	0	0	0	0	0	0	0	0	0	0	0	0	0	0	0	0	0	0	0	0	0	0	0	0	0	0	0	0	0	0	0	0	0	0	0	0
Okinawa;SPOT Hatoma Knoll	0.000994	0.008571	0.000756	0.000507	0.000568	0.003714	0.0086	0	0	0	0	0	0	0	0	0	0	0	0	0	0	0	0	0	0	0	0	0	0	0	0	0	0	0	0	0	0	0	0	0	0	0	0	0	0	0	0	0	0
Izu-Bonin;Mokuyo Seamount	0	0	0	0	0	0	0	0.000794	0	0.00066	0	0	0	0	0	0	0	0	0	0	0	0	0	0	0	0	0	0	0	0	0	0	0	0	0	0	0	0	0	0	0	0	0	0	0	0	0	0	0
Izu-Bonin;Myojin Knoll	0	0	0	0	0	0	0	8.3e-05	0.000443	0.000107	0.000327	0	0	0	0	0	0	0	0	0	0	0	0	0	0	0	0	0	0	0	0	0	0	0	0	0	0	0	0	0	0	0	0	0	0	0	0	0	0
Izu-Bonin;Suiyo Seamount	0	0	0	0	0	0	0	0.000822	0	0.000671	1e-06	0	0	0	0	0	0	0	0	0	0	0	0	0	0	0	0	0	0	0	0	0	0	0	0	0	0	0	0	0	0	0	0	0	0	0	0	0	0
Izu-Bonin;Sumisu Rift	0	0	0	0	0	0	0	0.000288	0.000192	0.000315	0.000172	0	0	0	0	0	0	0	0	0	0	0	0	0	0	0	0	0	0	0	0	0	0	0	0	0	0	0	0	0	0	0	0	0	0	0	0	0	0
Mariana;13 N Ridge Site	0	0	0	0	0	0	0	0	0	0	0	0.001009	0	0.001253	0	0	0	0.00087	0	0	0.00097	0.001371	0.000956	0	0.000886	0	0	0	0	0	0	0	0	0	0	0	0	0	0	0	0	0	0	0	0	0	0	0	0
Mariana;Alice Springs Field	0	0	0	0	0	0	0	0	0	0	0	0	0.000876	0	2.7e-05	0.000109	0.000834	0	0.000867	0.000105	0	0	0	0	0	0	0	0	0	0	0	0	0	0	0	0	0	0	0	0	0	0	0	0	0	0	0	0	0
Mariana;Forecast	0	0	0	0	0	0	0	0	0	0	0	0.001167	0	0.001516	0	0	1e-05	0.000801	0	0	0.001015	0.001489	0.001011	0	0.000782	0	0	0	0	0	0	0	0	0	0	0	0	0	0	0	0	0	0	0	0	0	0	0	0
Mariana;Fukujin volcano	0	0	0	0	0	0	0	0	0	0	0	0	5.3e-05	0	0.000545	0.000526	0.0001	0	6e-06	0.000506	0	0	0	0.000328	0	0.000252	0	0	0	0	0	0	0	0	0	0	0	0	0	0	0	0	0	0	0	0	0	0	0
Mariana;Kasuga 3 Seamount	0	0	0	0	0	0	0	0	0	0	0	0	0.000124	0	0.000472	0.000503	0.000159	0	5.6e-05	0.000477	0	0	0	0.000289	0	0.000245	0	0	0	0	0	0	0	0	0	0	0	0	0	0	0	0	0	0	0	0	0	0	0
Mariana;Mariana Mounds	0	0	0	0	0	0	0	0	0	0	0	0	0.000817	0	0	6.4e-05	0.000836	0	0.000836	5.7e-05	0	0	0	0	0	0	0	0	0	0	0	0	0	0	0	0	0	0	0	0	0	0	0	0	0	0	0	0	0
Mariana;Mariana Trough plume 2	0	0	0	0	0	0	0	0	0	0	0	0.00101	0	0.001077	0	0	0	0.000886	0	0	0.001009	0.001189	0.000967	0	0.000929	0	0	0	0	0	0	0	0	0	0	0	0	0	0	0	0	0	0	0	0	0	0	0	0
Mariana;Mariana Trough unnamed	0	0	0	0	0	0	0	0	0	0	0	0	0.000759	0	0	8.3e-05	0.000804	0	0.000806	8.2e-05	0	0	0	0	0	0	0	0	0	0	0	0	0	0	0	0	0	0	0	0	0	0	0	0	0	0	0	0	0
Mariana;Northwest Eifuku	0	0	0	0	0	0	0	0	0	0	0	0	0.00019	0	0.000457	0.000492	0.00021	0	0.000108	0.000505	0	0	0	0.000173	0	0.000152	0	0	0	0	0	0	0	0	0	0	0	0	0	0	0	0	0	0	0	0	0	0	0
Mariana;Pika	0	0	0	0	0	0	0	0	0	0	0	0.000864	0	0.000999	0	0	0	0.000765	0	0	0.000842	0.001053	0.000824	0	0.000794	0	0	0	0	0	0	0	0	0	0	0	0	0	0	0	0	0	0	0	0	0	0	0	0
Mariana;Seamount X	0	0	0	0	0	0	0	0	0	0	0	0.001002	0	0.001283	0	0	3.2e-05	0.000727	1e-05	0	0.000898	0.001226	0.000878	0	0.000721	0	0	0	0	0	0	0	0	0	0	0	0	0	0	0	0	0	0	0	0	0	0	0	0
Mariana;Snail	0	0	0	0	0	0	0	0	0	0	0	0.000907	0	0.001071	0	0	0	0.000795	0	0	0.000877	0.00111	0.000858	0	0.00082	0	0	0	0	0	0	0	0	0	0	0	0	0	0	0	0	0	0	0	0	0	0	0	0
Mariana;SW Syoyo	0	0	0	0	0	0	0	0	0	0	0	0	2.8e-05	0	0.000571	0.000495	8.3e-05	0	1.1e-05	0.000425	0	0	0	0.000818	0	0.000933	0	0	0	0	0	0	0	0	0	0	0	0	0	0	0	0	0	0	0	0	0	0	0
Mariana;TOTO Caldera	0	0	0	0	0	0	0	0	0	0	0	0.000961	0	0.001057	0	0	0	0.000835	0	0	0.000957	0.001191	0.000915	0	0.000879	0	0	0	0	0	0	0	0	0	0	0	0	0	0	0	0	0	0	0	0	0	0	0	0
Mariana;W Syoyo	0	0	0	0	0	0	0	0	0	0	0	0	0	0	0.000583	0.000489	2.4e-05	0	0	0.000413	0	0	0	0.000829	0	0.000988	0	0	0	0	0	0	0	0	0	0	0	0	0	0	0	0	0	0	0	0	0	0	0
Manus-Woodlark;DESMOS Cauldron	0	0	0	0	0	0	0	0	0	0	0	0	0	0	0	0	0	0	0	0	0	0	0	0	0	0	0.003679	0	0	0	0.003568	0	0.003635	0.001546	0	0	0.003708	0.001499	0.001523	0	0	0	0	0	0	0	0	0	0
Manus-Woodlark;Edison Seamount	0	0	0	0	0	0	0	0	0	0	0	0	0	0	0	0	0	0	0	0	0	0	0	0	0	0	0	0.000839	0	0.000478	0	0	0	3.4e-05	0	0.000143	0	0	0	0	0	0	0	0	0	0	0	0	0
Manus-Woodlark;Franklin Seamount	0	0	0	0	0	0	0	0	0	0	0	0	0	0	0	0	0	0	0	0	0	0	0	0	0	0	0	0	0.00142	0	0	0	0	0	0	0	0	0	0	0	0	0	0	0	0	0	0	0	0
Manus-Woodlark;New World Seamount	0	0	0	0	0	0	0	0	0	0	0	0	0	0	0	0	0	0	0	0	0	0	0	0	0	0	0	0.00088	0	0.000712	0	0	0	3.7e-05	0	3.6e-05	0	0	0	0	0	0	0	0	0	0	0	0	0
Manus-Woodlark;PACMANUS field	0	0	0	0	0	0	0	0	0	0	0	0	0	0	0	0	0	0	0	0	0	0	0	0	0	0	0.003692	0	0	0	0.003598	0	0.003656	0.001468	0	0	0.003712	0.001427	0.001469	0	0	0	0	0	0	0	0	0	0
Manus-Woodlark;Solwara 11	0	0	0	0	0	0	0	0	0	0	0	0	0	0	0	0	0	0	0	0	0	0	0	0	0	0	0	0	0	0	0	0.007189	0	0	0.006978	0.001058	0	0	0	0	0	0	0	0	0	0	0	0	0
Manus-Woodlark;Solwara 13	0	0	0	0	0	0	0	0	0	0	0	0	0	0	0	0	0	0	0	0	0	0	0	0	0	0	0.003685	0	0	0	0.003585	0	0.003646	0.001516	0	0	0.003709	0.001483	0.001507	0	0	0	0	0	0	0	0	0	0
Manus-Woodlark;Solwara 16	0	0	0	0	0	0	0	0	0	0	0	0	0	0	0	0	0	0	0	0	0	0	0	0	0	0	0.001247	0	0	0	0.001739	0	0.001432	0.003652	0	0.001022	0.000825	0.004462	0.003874	0	0	0	0	0	0	0	0	0	0
Manus-Woodlark;Solwara 18	0	0	0	0	0	0	0	0	0	0	0	0	0	0	0	0	0	0	0	0	0	0	0	0	0	0	0	0	0	0	0	0.008136	0	0	0.008192	0.000715	0	0	0	0	0	0	0	0	0	0	0	0	0
Manus-Woodlark;Solwara 19	0	0	0	0	0	0	0	0	0	0	0	0	0	0	0	0	0	0	0	0	0	0	0	0	0	0	0	0	0	0	0	9.2e-05	0	0.001515	0	0.002101	0	0.000379	0.001265	0	0	0	0	0	0	0	0	0	0
Manus-Woodlark;SuSu Knolls	0	0	0	0	0	0	0	0	0	0	0	0	0	0	0	0	0	0	0	0	0	0	0	0	0	0	0.003385	0	0	0	0.003328	0	0.003363	0.001433	0	0	0.003415	0.00142	0.001446	0	0	0	0	0	0	0	0	0	0
Manus-Woodlark;Vienna Woods	0	0	0	0	0	0	0	0	0	0	0	0	0	0	0	0	0	0	0	0	0	0	0	0	0	0	0.001468	0	0	0	0.001898	0	0.001568	0.005443	0	0.000157	0.000972	0.007594	0.006035	0	0	0	0	0	0	0	0	0	0
Manus-Woodlark;Vienna Woods Hydrothermal Field 4	0	0	0	0	0	0	0	0	0	0	0	0	0	0	0	0	0	0	0	0	0	0	0	0	0	0	0.001255	0	0	0	0.001901	0	0.001503	0.003715	0	0.001065	0.000775	0.004825	0.003997	0	0	0	0	0	0	0	0	0	0
Manus-Woodlark;Woodlark Basin Segment 5B	0	0	0	0	0	0	0	0	0	0	0	0	0	0	0	0	0	0	0	0	0	0	0	0	0	0	0	5.8e-05	3.7e-05	0	0	0	0	0	0	0	0	0	0	0.001418	0	0	0	0	0	0	0	0	0
Solomon;San Cristobal arc Target M	0	0	0	0	0	0	0	0	0	0	0	0	0	0	0	0	0	0	0	0	0	0	0	0	0	0	0	0	0	0	0	0	0	0	0	0	0	0	0	0	0.001275	0.001169	0	0	0	0	0	0	0
Solomon;San Cristobal arc Target N	0	0	0	0	0	0	0	0	0	0	0	0	0	0	0	0	0	0	0	0	0	0	0	0	0	0	0	0	0	0	0	0	0	0	0	0	0	0	0	0	0.001411	0.001379	0	0	0	0	0	0	0
Solomon;seamount Tikopia area	0	0	0	0	0	0	0	0	0	0	0	0	0	0	0	0	0	0	0	0	0	0	0	0	0	0	0	0	0	0	0	0	0	0	0	0	0	0	0	0	0.000299	0.000313	0.000965	0.001018	0	0	0	0	0
Solomon;Starfish Seamount	0	0	0	0	0	0	0	0	0	0	0	0	0	0	0	0	0	0	0	0	0	0	0	0	0	0	0	0	0	0	0	0	0	0	0	0	0	0	0	0	0.000439	0.000394	0.000797	0.000815	0	0	0	0	0
Kermadec;Brothers volcano	0	0	0	0	0	0	0	0	0	0	0	0	0	0	0	0	0	0	0	0	0	0	0	0	0	0	0	0	0	0	0	0	0	0	0	0	0	0	0	0	0	0	0	0	0.001038	0.000147	0	0.000998	0.001138
Kermadec;Haungaroa	0	0	0	0	0	0	0	0	0	0	0	0	0	0	0	0	0	0	0	0	0	0	0	0	0	0	0	0	0	0	0	0	0	0	0	0	0	0	0	0	0	0	0	0	5.9e-05	0.002319	0.00295	5e-05	8.4e-05
Kermadec;Havre	0	0	0	0	0	0	0	0	0	0	0	0	0	0	0	0	0	0	0	0	0	0	0	0	0	0	0	0	0	0	0	0	0	0	0	0	0	0	0	0	0	0	0	0	1.6e-05	0.001311	0.00251	7e-06	0
Kermadec;Healy volcano	0	0	0	0	0	0	0	0	0	0	0	0	0	0	0	0	0	0	0	0	0	0	0	0	0	0	0	0	0	0	0	0	0	0	0	0	0	0	0	0	0	0	0	0	0.000973	0	0	0.000942	0.001044
Kermadec;Kibblewhite	0	0	0	0	0	0	0	0	0	0	0	0	0	0	0	0	0	0	0	0	0	0	0	0	0	0	0	0	0	0	0	0	0	0	0	0	0	0	0	0	0	0	0	0	0.0009	0.000989	0	0.000852	0.001051
Kermadec;Rumble II volcanic center Rumble II West	0	0	0	0	0	0	0	0	0	0	0	0	0	0	0	0	0	0	0	0	0	0	0	0	0	0	0	0	0	0	0	0	0	0	0	0	0	0	0	0	0	0	0	0	0.000936	8.2e-05	0	0.000991	0.000726
Kermadec;Sonne	0	0	0	0	0	0	0	0	0	0	0	0	0	0	0	0	0	0	0	0	0	0	0	0	0	0	0	0	0	0	0	0	0	0	0	0	0	0	0	0	0	0	0	0	0.000767	0.001907	0.000947	0.000706	0.000954
Kermadec;Wright volcanic center	0	0	0	0	0	0	0	0	0	0	0	0	0	0	0	0	0	0	0	0	0	0	0	0	0	0	0	0	0	0	0	0	0	0	0	0	0	0	0	0	0	0	0	0	0	0.002632	0.002905	0	0
NewHebrides-NorthFiji-LauTonga;ABE	0	0	0	0	0	0	0	0	0	0	0	0	0	0	0	0	0	0	0	0	0	0	0	0	0	0	0	0	0	0	0	0	0	0	0	0	0	0	0	0	0	0	0	0	0	0	0	0	0
NewHebrides-NorthFiji-LauTonga;CDE	0	0	0	0	0	0	0	0	0	0	0	0	0	0	0	0	0	0	0	0	0	0	0	0	0	0	0	0	0	0	0	0	0	0	0	0	0	0	0	0	0	0	0	0	0	0	0	0	0
NewHebrides-NorthFiji-LauTonga;C-ELSC plume 13	0	0	0	0	0	0	0	0	0	0	0	0	0	0	0	0	0	0	0	0	0	0	0	0	0	0	0	0	0	0	0	0	0	0	0	0	0	0	0	0	0	0	0	0	0	0	0	0	0
NewHebrides-NorthFiji-LauTonga;C-ELSC plume 14	0	0	0	0	0	0	0	0	0	0	0	0	0	0	0	0	0	0	0	0	0	0	0	0	0	0	0	0	0	0	0	0	0	0	0	0	0	0	0	0	0	0	0	0	0	0	0	0	0
NewHebrides-NorthFiji-LauTonga;C-ELSC plume 15	0	0	0	0	0	0	0	0	0	0	0	0	0	0	0	0	0	0	0	0	0	0	0	0	0	0	0	0	0	0	0	0	0	0	0	0	0	0	0	0	0	0	0	0	0	0	0	0	0
NewHebrides-NorthFiji-LauTonga;C-ELSC plume 17	0	0	0	0	0	0	0	0	0	0	0	0	0	0	0	0	0	0	0	0	0	0	0	0	0	0	0	0	0	0	0	0	0	0	0	0	0	0	0	0	0	0	0	0	0	0	0	0	0
NewHebrides-NorthFiji-LauTonga;C-ELSC plume 18	0	0	0	0	0	0	0	0	0	0	0	0	0	0	0	0	0	0	0	0	0	0	0	0	0	0	0	0	0	0	0	0	0	0	0	0	0	0	0	0	0	0	0	0	0	0	0	0	0
NewHebrides-NorthFiji-LauTonga;C-ELSC plume 19	0	0	0	0	0	0	0	0	0	0	0	0	0	0	0	0	0	0	0	0	0	0	0	0	0	0	0	0	0	0	0	0	0	0	0	0	0	0	0	0	0	0	0	0	0	0	0	0	0
NewHebrides-NorthFiji-LauTonga;C-ELSC unnamed	0	0	0	0	0	0	0	0	0	0	0	0	0	0	0	0	0	0	0	0	0	0	0	0	0	0	0	0	0	0	0	0	0	0	0	0	0	0	0	0	0	0	0	0	0	0	0	0	0
NewHebrides-NorthFiji-LauTonga;Central Spreading Ridge Station 19 S	0	0	0	0	0	0	0	0	0	0	0	0	0	0	0	0	0	0	0	0	0	0	0	0	0	0	0	0	0	0	0	0	0	0	0	0	0	0	0	0	0	0	0	0	0	0	0	0	0
NewHebrides-NorthFiji-LauTonga;CLSC A3	0	0	0	0	0	0	0	0	0	0	0	0	0	0	0	0	0	0	0	0	0	0	0	0	0	0	0	0	0	0	0	0	0	0	0	0	0	0	0	0	0	0	0	0	0	0	0	0	0
NewHebrides-NorthFiji-LauTonga;CLSC CL_7	0	0	0	0	0	0	0	0	0	0	0	0	0	0	0	0	0	0	0	0	0	0	0	0	0	0	0	0	0	0	0	0	0	0	0	0	0	0	0	0	0	0	0	0	0	0	0	0	0
NewHebrides-NorthFiji-LauTonga;CLSC CL_8	0	0	0	0	0	0	0	0	0	0	0	0	0	0	0	0	0	0	0	0	0	0	0	0	0	0	0	0	0	0	0	0	0	0	0	0	0	0	0	0	0	0	0	0	0	0	0	0	0
NewHebrides-NorthFiji-LauTonga;CLSC northern plumes on CL6	0	0	0	0	0	0	0	0	0	0	0	0	0	0	0	0	0	0	0	0	0	0	0	0	0	0	0	0	0	0	0	0	0	0	0	0	0	0	0	0	0	0	0	0	0	0	0	0	0
NewHebrides-NorthFiji-LauTonga;CLSC plumes on CL1	0	0	0	0	0	0	0	0	0	0	0	0	0	0	0	0	0	0	0	0	0	0	0	0	0	0	0	0	0	0	0	0	0	0	0	0	0	0	0	0	0	0	0	0	0	0	0	0	0
NewHebrides-NorthFiji-LauTonga;CLSC southern plumes on CL6	0	0	0	0	0	0	0	0	0	0	0	0	0	0	0	0	0	0	0	0	0	0	0	0	0	0	0	0	0	0	0	0	0	0	0	0	0	0	0	0	0	0	0	0	0	0	0	0	0
NewHebrides-NorthFiji-LauTonga;Dugong submarine volcano	0	0	0	0	0	0	0	0	0	0	0	0	0	0	0	0	0	0	0	0	0	0	0	0	0	0	0	0	0	0	0	0	0	0	0	0	0	0	0	0	0	0	0	0	0	0	0	0	0
NewHebrides-NorthFiji-LauTonga;East Mata submarine volcano	0	0	0	0	0	0	0	0	0	0	0	0	0	0	0	0	0	0	0	0	0	0	0	0	0	0	0	0	0	0	0	0	0	0	0	0	0	0	0	0	0	0	0	0	0	0	0	0	0
NewHebrides-NorthFiji-LauTonga;ELSC3	0	0	0	0	0	0	0	0	0	0	0	0	0	0	0	0	0	0	0	0	0	0	0	0	0	0	0	0	0	0	0	0	0	0	0	0	0	0	0	0	0	0	0	0	0	0	0	0	0
NewHebrides-NorthFiji-LauTonga;Eva	0	0	0	0	0	0	0	0	0	0	0	0	0	0	0	0	0	0	0	0	0	0	0	0	0	0	0	0	0	0	0	0	0	0	0	0	0	0	0	0	0	0	0	0	0	0	0	0	0
NewHebrides-NorthFiji-LauTonga;Extensional Relay Zone A	0	0	0	0	0	0	0	0	0	0	0	0	0	0	0	0	0	0	0	0	0	0	0	0	0	0	0	0	0	0	0	0	0	0	0	0	0	0	0	0	0	0	0	0	0	0	0	0	0
NewHebrides-NorthFiji-LauTonga;FRSC Central	0	0	0	0	0	0	0	0	0	0	0	0	0	0	0	0	0	0	0	0	0	0	0	0	0	0	0	0	0	0	0	0	0	0	0	0	0	0	0	0	0	0	0	0	0	0	0	0	0
NewHebrides-NorthFiji-LauTonga;FRSC RC 129 and CTD 24 plume sites	0	0	0	0	0	0	0	0	0	0	0	0	0	0	0	0	0	0	0	0	0	0	0	0	0	0	0	0	0	0	0	0	0	0	0	0	0	0	0	0	0	0	0	0	0	0	0	0	0
NewHebrides-NorthFiji-LauTonga;FRSC South Central	0	0	0	0	0	0	0	0	0	0	0	0	0	0	0	0	0	0	0	0	0	0	0	0	0	0	0	0	0	0	0	0	0	0	0	0	0	0	0	0	0	0	0	0	0	0	0	0	0
NewHebrides-NorthFiji-LauTonga;Hine Hina	0	0	0	0	0	0	0	0	0	0	0	0	0	0	0	0	0	0	0	0	0	0	0	0	0	0	0	0	0	0	0	0	0	0	0	0	0	0	0	0	0	0	0	0	0	0	0	0	0
NewHebrides-NorthFiji-LauTonga;Kawio Barat	0	0	0	0	0	0	0	0	0	0	0	0	0	0	0	0	0	0	0	0	0	0	0	0	0	0	0	0	0	0	0	0	0	0	0	0	0	0	0	0	0	0	0	0	0	0	0	0	0
NewHebrides-NorthFiji-LauTonga;Kilo Moana	0	0	0	0	0	0	0	0	0	0	0	0	0	0	0	0	0	0	0	0	0	0	0	0	0	0	0	0	0	0	0	0	0	0	0	0	0	0	0	0	0	0	0	0	0	0	0	0	0
NewHebrides-NorthFiji-LauTonga;Kings Triple Junction	0	0	0	0	0	0	0	0	0	0	0	0	0	0	0	0	0	0	0	0	0	0	0	0	0	0	0	0	0	0	0	0	0	0	0	0	0	0	0	0	0	0	0	0	0	0	0	0	0
NewHebrides-NorthFiji-LauTonga;Kulo Lasi	0	0	0	0	0	0	0	0	0	0	0	0	0	0	0	0	0	0	0	0	0	0	0	0	0	0	0	0	0	0	0	0	0	0	0	0	0	0	0	0	0	0	0	0	0	0	0	0	0
NewHebrides-NorthFiji-LauTonga;Lobster	0	0	0	0	0	0	0	0	0	0	0	0	0	0	0	0	0	0	0	0	0	0	0	0	0	0	0	0	0	0	0	0	0	0	0	0	0	0	0	0	0	0	0	0	0	0	0	0	0
NewHebrides-NorthFiji-LauTonga;Maka	0	0	0	0	0	0	0	0	0	0	0	0	0	0	0	0	0	0	0	0	0	0	0	0	0	0	0	0	0	0	0	0	0	0	0	0	0	0	0	0	0	0	0	0	0	0	0	0	0
NewHebrides-NorthFiji-LauTonga;Mariner	0	0	0	0	0	0	0	0	0	0	0	0	0	0	0	0	0	0	0	0	0	0	0	0	0	0	0	0	0	0	0	0	0	0	0	0	0	0	0	0	0	0	0	0	0	0	0	0	0
NewHebrides-NorthFiji-LauTonga;Mata Fa	0	0	0	0	0	0	0	0	0	0	0	0	0	0	0	0	0	0	0	0	0	0	0	0	0	0	0	0	0	0	0	0	0	0	0	0	0	0	0	0	0	0	0	0	0	0	0	0	0
NewHebrides-NorthFiji-LauTonga;Mata Fitu	0	0	0	0	0	0	0	0	0	0	0	0	0	0	0	0	0	0	0	0	0	0	0	0	0	0	0	0	0	0	0	0	0	0	0	0	0	0	0	0	0	0	0	0	0	0	0	0	0
NewHebrides-NorthFiji-LauTonga;Mata Ono	0	0	0	0	0	0	0	0	0	0	0	0	0	0	0	0	0	0	0	0	0	0	0	0	0	0	0	0	0	0	0	0	0	0	0	0	0	0	0	0	0	0	0	0	0	0	0	0	0
NewHebrides-NorthFiji-LauTonga;Mata Taha	0	0	0	0	0	0	0	0	0	0	0	0	0	0	0	0	0	0	0	0	0	0	0	0	0	0	0	0	0	0	0	0	0	0	0	0	0	0	0	0	0	0	0	0	0	0	0	0	0
NewHebrides-NorthFiji-LauTonga;Mata Tolu	0	0	0	0	0	0	0	0	0	0	0	0	0	0	0	0	0	0	0	0	0	0	0	0	0	0	0	0	0	0	0	0	0	0	0	0	0	0	0	0	0	0	0	0	0	0	0	0	0
NewHebrides-NorthFiji-LauTonga;Mata Ua	0	0	0	0	0	0	0	0	0	0	0	0	0	0	0	0	0	0	0	0	0	0	0	0	0	0	0	0	0	0	0	0	0	0	0	0	0	0	0	0	0	0	0	0	0	0	0	0	0
NewHebrides-NorthFiji-LauTonga;Misiteli	0	0	0	0	0	0	0	0	0	0	0	0	0	0	0	0	0	0	0	0	0	0	0	0	0	0	0	0	0	0	0	0	0	0	0	0	0	0	0	0	0	0	0	0	0	0	0	0	0
NewHebrides-NorthFiji-LauTonga;Momoko	0	0	0	0	0	0	0	0	0	0	0	0	0	0	0	0	0	0	0	0	0	0	0	0	0	0	0	0	0	0	0	0	0	0	0	0	0	0	0	0	0	0	0	0	0	0	0	0	0
NewHebrides-NorthFiji-LauTonga;Mussel Valley	0	0	0	0	0	0	0	0	0	0	0	0	0	0	0	0	0	0	0	0	0	0	0	0	0	0	0	0	0	0	0	0	0	0	0	0	0	0	0	0	0	0	0	0	0	0	0	0	0
NewHebrides-NorthFiji-LauTonga;N-ELSC plume 22	0	0	0	0	0	0	0	0	0	0	0	0	0	0	0	0	0	0	0	0	0	0	0	0	0	0	0	0	0	0	0	0	0	0	0	0	0	0	0	0	0	0	0	0	0	0	0	0	0
NewHebrides-NorthFiji-LauTonga;N-ELSC plume 25	0	0	0	0	0	0	0	0	0	0	0	0	0	0	0	0	0	0	0	0	0	0	0	0	0	0	0	0	0	0	0	0	0	0	0	0	0	0	0	0	0	0	0	0	0	0	0	0	0
NewHebrides-NorthFiji-LauTonga;N-ELSC plume 26	0	0	0	0	0	0	0	0	0	0	0	0	0	0	0	0	0	0	0	0	0	0	0	0	0	0	0	0	0	0	0	0	0	0	0	0	0	0	0	0	0	0	0	0	0	0	0	0	0
NewHebrides-NorthFiji-LauTonga;N-ELSC plume 27	0	0	0	0	0	0	0	0	0	0	0	0	0	0	0	0	0	0	0	0	0	0	0	0	0	0	0	0	0	0	0	0	0	0	0	0	0	0	0	0	0	0	0	0	0	0	0	0	0
NewHebrides-NorthFiji-LauTonga;N-ELSC plume 28	0	0	0	0	0	0	0	0	0	0	0	0	0	0	0	0	0	0	0	0	0	0	0	0	0	0	0	0	0	0	0	0	0	0	0	0	0	0	0	0	0	0	0	0	0	0	0	0	0
NewHebrides-NorthFiji-LauTonga;N-ELSC plume 29	0	0	0	0	0	0	0	0	0	0	0	0	0	0	0	0	0	0	0	0	0	0	0	0	0	0	0	0	0	0	0	0	0	0	0	0	0	0	0	0	0	0	0	0	0	0	0	0	0
NewHebrides-NorthFiji-LauTonga;Nifonea Ridge	0	0	0	0	0	0	0	0	0	0	0	0	0	0	0	0	0	0	0	0	0	0	0	0	0	0	0	0	0	0	0	0	0	0	0	0	0	0	0	0	0	0	0	0	0	0	0	0	0
NewHebrides-NorthFiji-LauTonga;Peggy Ridge	0	0	0	0	0	0	0	0	0	0	0	0	0	0	0	0	0	0	0	0	0	0	0	0	0	0	0	0	0	0	0	0	0	0	0	0	0	0	0	0	0	0	0	0	0	0	0	0	0
NewHebrides-NorthFiji-LauTonga;Rakahore volcanic center	0	0	0	0	0	0	0	0	0	0	0	0	0	0	0	0	0	0	0	0	0	0	0	0	0	0	0	0	0	0	0	0	0	0	0	0	0	0	0	0	0	0	0	0	0	0	0	0	0
NewHebrides-NorthFiji-LauTonga;Si'iSi'i	0	0	0	0	0	0	0	0	0	0	0	0	0	0	0	0	0	0	0	0	0	0	0	0	0	0	0	0	0	0	0	0	0	0	0	0	0	0	0	0	0	0	0	0	0	0	0	0	0
NewHebrides-NorthFiji-LauTonga;Sonne 99	0	0	0	0	0	0	0	0	0	0	0	0	0	0	0	0	0	0	0	0	0	0	0	0	0	0	0	0	0	0	0	0	0	0	0	0	0	0	0	0	0	0	0	0	0	0	0	0	0
NewHebrides-NorthFiji-LauTonga;Station 58 N160 Axis	0	0	0	0	0	0	0	0	0	0	0	0	0	0	0	0	0	0	0	0	0	0	0	0	0	0	0	0	0	0	0	0	0	0	0	0	0	0	0	0	0	0	0	0	0	0	0	0	0
NewHebrides-NorthFiji-LauTonga;Tahi Moana 2	0	0	0	0	0	0	0	0	0	0	0	0	0	0	0	0	0	0	0	0	0	0	0	0	0	0	0	0	0	0	0	0	0	0	0	0	0	0	0	0	0	0	0	0	0	0	0	0	0
NewHebrides-NorthFiji-LauTonga;Tahi Moana 7	0	0	0	0	0	0	0	0	0	0	0	0	0	0	0	0	0	0	0	0	0	0	0	0	0	0	0	0	0	0	0	0	0	0	0	0	0	0	0	0	0	0	0	0	0	0	0	0	0
NewHebrides-NorthFiji-LauTonga;Teahitia vents	0	0	0	0	0	0	0	0	0	0	0	0	0	0	0	0	0	0	0	0	0	0	0	0	0	0	0	0	0	0	0	0	0	0	0	0	0	0	0	0	0	0	0	0	0	0	0	0	0
NewHebrides-NorthFiji-LauTonga;TELVE	0	0	0	0	0	0	0	0	0	0	0	0	0	0	0	0	0	0	0	0	0	0	0	0	0	0	0	0	0	0	0	0	0	0	0	0	0	0	0	0	0	0	0	0	0	0	0	0	0
NewHebrides-NorthFiji-LauTonga;Temakons	0	0	0	0	0	0	0	0	0	0	0	0	0	0	0	0	0	0	0	0	0	0	0	0	0	0	0	0	0	0	0	0	0	0	0	0	0	0	0	0	0	0	0	0	0	0	0	0	0
NewHebrides-NorthFiji-LauTonga;Tonga Arc Volcano 15	0	0	0	0	0	0	0	0	0	0	0	0	0	0	0	0	0	0	0	0	0	0	0	0	0	0	0	0	0	0	0	0	0	0	0	0	0	0	0	0	0	0	0	0	0	0	0	0	0
NewHebrides-NorthFiji-LauTonga;Tonga Arc Volcano 16	0	0	0	0	0	0	0	0	0	0	0	0	0	0	0	0	0	0	0	0	0	0	0	0	0	0	0	0	0	0	0	0	0	0	0	0	0	0	0	0	0	0	0	0	0	0	0	0	0
NewHebrides-NorthFiji-LauTonga;Tonga Arc Volcano 18	0	0	0	0	0	0	0	0	0	0	0	0	0	0	0	0	0	0	0	0	0	0	0	0	0	0	0	0	0	0	0	0	0	0	0	0	0	0	0	0	0	0	0	0	0	0	0	0	0
NewHebrides-NorthFiji-LauTonga;Tonga Arc Volcano C	0	0	0	0	0	0	0	0	0	0	0	0	0	0	0	0	0	0	0	0	0	0	0	0	0	0	0	0	0	0	0	0	0	0	0	0	0	0	0	0	0	0	0	0	0	0	0	0	0
NewHebrides-NorthFiji-LauTonga;Tonga Arc Volcano P	0	0	0	0	0	0	0	0	0	0	0	0	0	0	0	0	0	0	0	0	0	0	0	0	0	0	0	0	0	0	0	0	0	0	0	0	0	0	0	0	0	0	0	0	0	0	0	0	0
NewHebrides-NorthFiji-LauTonga;Tow Cam	0	0	0	0	0	0	0	0	0	0	0	0	0	0	0	0	0	0	0	0	0	0	0	0	0	0	0	0	0	0	0	0	0	0	0	0	0	0	0	0	0	0	0	0	0	0	0	0	0
NewHebrides-NorthFiji-LauTonga;Tu'i Malila	0	0	0	0	0	0	0	0	0	0	0	0	0	0	0	0	0	0	0	0	0	0	0	0	0	0	0	0	0	0	0	0	0	0	0	0	0	0	0	0	0	0	0	0	0	0	0	0	0
NewHebrides-NorthFiji-LauTonga;Vai Lili	0	0	0	0	0	0	0	0	0	0	0	0	0	0	0	0	0	0	0	0	0	0	0	0	0	0	0	0	0	0	0	0	0	0	0	0	0	0	0	0	0	0	0	0	0	0	0	0	0
NewHebrides-NorthFiji-LauTonga;VFR ELSC7	0	0	0	0	0	0	0	0	0	0	0	0	0	0	0	0	0	0	0	0	0	0	0	0	0	0	0	0	0	0	0	0	0	0	0	0	0	0	0	0	0	0	0	0	0	0	0	0	0
NewHebrides-NorthFiji-LauTonga;VFR plume 12	0	0	0	0	0	0	0	0	0	0	0	0	0	0	0	0	0	0	0	0	0	0	0	0	0	0	0	0	0	0	0	0	0	0	0	0	0	0	0	0	0	0	0	0	0	0	0	0	0
NewHebrides-NorthFiji-LauTonga;VFR plume 3	0	0	0	0	0	0	0	0	0	0	0	0	0	0	0	0	0	0	0	0	0	0	0	0	0	0	0	0	0	0	0	0	0	0	0	0	0	0	0	0	0	0	0	0	0	0	0	0	0
NewHebrides-NorthFiji-LauTonga;VFR plume 4	0	0	0	0	0	0	0	0	0	0	0	0	0	0	0	0	0	0	0	0	0	0	0	0	0	0	0	0	0	0	0	0	0	0	0	0	0	0	0	0	0	0	0	0	0	0	0	0	0
NewHebrides-NorthFiji-LauTonga;VFR unnamed	0	0	0	0	0	0	0	0	0	0	0	0	0	0	0	0	0	0	0	0	0	0	0	0	0	0	0	0	0	0	0	0	0	0	0	0	0	0	0	0	0	0	0	0	0	0	0	0	0
NewHebrides-NorthFiji-LauTonga;Volcano O	0	0	0	0	0	0	0	0	0	0	0	0	0	0	0	0	0	0	0	0	0	0	0	0	0	0	0	0	0	0	0	0	0	0	0	0	0	0	0	0	0	0	0	0	0	0	0	0	0
NewHebrides-NorthFiji-LauTonga;West Fiji Ridge	0	0	0	0	0	0	0	0	0	0	0	0	0	0	0	0	0	0	0	0	0	0	0	0	0	0	0	0	0	0	0	0	0	0	0	0	0	0	0	0	0	0	0	0	0	0	0	0	0
NewHebrides-NorthFiji-LauTonga;West Mata submarine volcano	0	0	0	0	0	0	0	0	0	0	0	0	0	0	0	0	0	0	0	0	0	0	0	0	0	0	0	0	0	0	0	0	0	0	0	0	0	0	0	0	0	0	0	0	0	0	0	0	0
NewHebrides-NorthFiji-LauTonga;White Church	0	0	0	0	0	0	0	0	0	0	0	0	0	0	0	0	0	0	0	0	0	0	0	0	0	0	0	0	0	0	0	0	0	0	0	0	0	0	0	0	0	0	0	0	0	0	0	0	0
NewHebrides-NorthFiji-LauTonga;White Lady	0	0	0	0	0	0	0	0	0	0	0	0	0	0	0	0	0	0	0	0	0	0	0	0	0	0	0	0	0	0	0	0	0	0	0	0	0	0	0	0	0	0	0	0	0	0	0	0	0
[truncated: 79 more columns]
